# Supplementary material for: Biochemical markers after the Norseman Extreme Triathlon
Source: PLoS One. 2020 Sep 23;15(9):e0239158. doi: 10.1371/journal.pone.0239158 (PMC7510962; doi:10.1371/journal.pone.0239158)
Supplement: S1 Raw data — Age and race times are not included, to comply with the ethical approval of the study and Norwegian law, as this would make the subjects identifiable since results from the races are public. (CSV) [file pone.0239158.s005.csv]

	Year	Race	Sex	ExerciseWeek	BMI	After_ALT	After_AST	After_Ca	After_CK	After_Creatinine	After_CRP	After_Hb	After_K	After_Mg	After_Na	After_NTproBNP	After_T3	After_T4	After_Thrombocytes	After_TSH	After_WBC	Before_ALT	Before_AST	Before_Ca	Before_CK	Before_Creatinine	Before_CRP	Before_Hb	Before_K	Before_Mg	Before_Na	Before_NTproBNP	Before_T3	Before_T4	Before_Thrombocytes	Before_TSH	Before_WBC	Finish_ALT	Finish_AST	Finish_Ca	Finish_CK	Finish_Creatinine	Finish_CRP	Finish_Hb	Finish_K	Finish_Mg	Finish_Na	Finish_NTproBNP	Finish_T3
1	2019	Norseman	female	8	22,89	30	62	2,32	139	65	23	NA	4,1	0,81	140	446	4,7	14,4	NA	3,2	NA	22	24	2,43	25	59	1	NA	4,6	0,86	140	52	4,2	14,7	NA	1,9	NA	25	50	2,36	124	71	4	NA	4,2	0,78	138	975	4,2
2	2019	Norseman	female	10	21,97	53	143	2,11	3328	79	84	12,3	3,8	0,84	142	1498	3,7	15,4	241	1,4	13,9	23	24	2,3	150	66	1	14,7	4,3	0,82	141	137	4,3	14,1	239	1,2	3,9	46	136	2,22	3916	78	26	13,1	4,1	0,9	141	2180	3,6
3	2019	Norseman	female	14	21,53	51	148	2,41	2821	80	71	12,7	4,3	0,98	139	295	4,7	18,8	229	1,3	6	34	29	2,36	119	59	1	13	4,4	0,85	140	105	4,5	15,3	203	1,1	3,7	40	91	2,48	2031	98	23	12,8	4,3	0,91	138	828	3,6
4	2019	Norseman	female	15	21,89	60	192	2,16	4991	79	90	NA	4,5	0,77	141	1050	4,3	15,7	NA	2,1	NA	29	29	2,28	202	83	9	NA	4,6	0,76	139	88	4	14,5	NA	2,1	NA	48	158	2,19	4830	95	37	NA	4	0,72	139	1985	4,5
5	2019	Norseman	female	15,5	23,91	38	90	2,28	1953	74	54	NA	3,9	0,86	140	386	4,2	15,6	NA	2,3	NA	29	25	2,36	119	69	2	NA	4,1	0,78	139	77	4,4	13,1	NA	2,7	NA	34	83	2,34	2066	90	17	NA	3,8	0,75	139	739	4,5
6	2019	Norseman	female	19	18,55	60	159	2,3	2914	74	16	NA	4	0,79	140	218	3,8	15,6	NA	4,2	NA	26	27	2,3	163	70	1	NA	4,2	0,75	141	23	3,6	13,2	NA	3	NA	47	115	2,47	2278	86	2	NA	4	0,88	136	484	3,8
7	2019	Norseman	male	8	23,05	61	287	2,27	7563	72	27	NA	4,3	0,89	139	255	4,2	16,5	NA	1,1	NA	34	59	2,26	701	69	1	NA	4,7	0,8	137	20	4,5	14,4	NA	1,1	NA	52	234	1,86	6861	94	3	NA	4,7	0,83	139	581	4,6
8	2019	Norseman	male	10	25,76	217	957	2,41	26000	93	175	NA	NA	NA	139	461	4,3	14,9	NA	1,1	NA	17	28	2,36	122	74	1	NA	NA	NA	137	20	5,1	15,9	NA	1,6	NA	193	979	2,4	26000	122	76	NA	NA	NA	134	753	4,4
9	2019	Norseman	male	10,5	24,11	43	88	2,6	1601	95	65	15,1	4,3	0,91	139	45	4,4	17,1	246	1,5	10	25	24	2,41	174	66	1	15	4,8	0,72	138	20	5,1	16,4	181	1,8	3,1	39	86	2,74	1987	147	35	15,3	4,4	1,06	134	193	4,1
10	2019	Norseman	male	11	22,99	47	131	2,46	2331	75	28	NA	4,3	0,84	143	NA	NA	NA	NA	NA	NA	31	36	2,44	177	64	0	NA	5,2	0,76	137	NA	NA	NA	NA	NA	NA	40	101	2,5	2470	76	3	NA	4	0,94	144	NA	NA
11	2019	Norseman	male	11	28,99	40	74	2,4	1424	59	47	NA	3,8	0,95	139	109	6	17,7	NA	0,64	NA	24	23	2,38	155	56	1	NA	4,6	0,8	137	20	5,6	19,4	NA	0,89	NA	34	72	2,41	1730	76	22	NA	3,9	0,96	139	330	5,9
12	2019	Norseman	male	11	31,5	61	151	2,6	3805	116	53	NA	NA	NA	138	168	5	19,4	NA	0,72	NA	35	29	2,33	194	85	1	NA	NA	NA	142	20	5,5	15,4	NA	0,43	NA	54	134	2,69	4482	134	33	NA	NA	NA	140	415	4,7
13	2019	Norseman	male	12	21,16	49	111	2,28	2961	87	26	12,8	NA	NA	140	186	4,7	14,2	255	2,8	7,9	22	29	2,17	210	73	1	14,2	NA	NA	134	34	4,5	12,8	267	2,2	4	37	89	2,44	2372	100	8	13,3	NA	NA	140	307	4,6
14	2019	Norseman	male	12	22,06	182	333	2,41	8834	72	68	NA	5,2	1,02	139	526	4,7	16,3	NA	3,2	NA	65	38	2,46	132	69	1	NA	5	0,91	140	20	4,9	15,4	NA	2,6	NA	173	304	2,39	7667	91	29	NA	4,8	1,04	140	978	4
15	2019	Norseman	male	12	22,9	81	146	2,22	2566	89	39	NA	4,8	0,84	143	118	4,3	15,9	NA	1,5	NA	39	26	2,37	162	76	1	NA	4,3	0,84	142	22	4,8	14,6	NA	1,3	NA	41	62	2,48	1485	109	7	NA	4,5	0,95	143	339	4,3
16	2019	Norseman	male	12	25,53	88	335	2,4	9428	93	76	NA	4,1	0,92	141	336	4	15,4	NA	0,62	NA	23	24	2,31	191	99	1	NA	4,5	0,81	141	20	4,9	17,2	NA	1,7	NA	70	293	2,33	10656	103	29	NA	4,3	0,92	140	742	4,4
17	2019	Norseman	male	13	20,89	34	114	2,3	2312	73	38	NA	4	0,84	140	NA	5,1	13,9	NA	0,94	NA	18	33	2,28	260	64	1	NA	4,5	0,84	142	NA	4,8	15	NA	0,58	NA	26	82	2,39	2053	82	12	NA	4,3	0,85	143	NA	4,9
18	2019	Norseman	male	13	22,86	42	66	2,38	1046	NA	NA	NA	4,4	0,82	138	NA	6,3	15,8	NA	0,82	NA	31	26	2,48	104	NA	NA	NA	4,4	0,84	140	NA	4,6	13,4	NA	1	NA	38	59	2,51	1083	NA	NA	NA	4,5	0,9	141	NA	6,4
19	2019	Norseman	male	13	23,46	78	178	2,32	4118	83	26	14,2	4,4	0,79	137	185	5	16,9	199	1,4	8,6	53	38	2,43	275	90	1	14,8	4,7	0,76	140	46	5,1	16,3	197	1,2	3,4	66	108	2,53	2801	115	6	14,4	4,6	0,88	138	520	5,5
20	2019	Norseman	male	13	24,31	41	NA	2,34	2583	92	38	NA	NA	0,94	140	143	5,1	17,1	NA	1,3	NA	24	NA	2,32	230	72	1	NA	NA	0,74	135	20	4,9	15,2	NA	1,8	NA	37	NA	2,45	2941	90	6	NA	NA	0,85	140	286	5,6
21	2019	Norseman	male	13	24,83	61	167	2,41	3736	94	89	13,8	4,7	1,08	138	179	3,9	18,3	199	1,9	8,6	25	37	2,33	232	80	1	14,3	4,3	0,95	141	50	5	17,7	168	1,2	3,2	50	142	2,69	3947	119	23	14,7	5,2	1,19	136	577	4,2
22	2019	Norseman	male	13	28,7	56	170	2,31	5355	124	63	NA	NA	NA	138	509	4,9	14,1	NA	1,1	NA	17	20	2,29	138	98	1	NA	NA	NA	134	40	5,1	14,6	NA	1,2	NA	47	169	2,34	7532	122	30	NA	NA	NA	138	963	5,9
23	2019	Norseman	male	14	22,79	52	102	2,35	2250	61	22	NA	4,2	0,87	138	121	5,1	16	NA	1,7	NA	35	30	2,35	145	50	1	NA	4,6	0,78	137	20	5,2	15,8	NA	2	NA	48	74	2,4	1770	77	5	NA	4,2	0,83	136	361	5,4
24	2019	Norseman	male	14,5	27,55	60	141	2,23	2701	90	44	NA	4,5	0,86	142	223	6,7	15,8	NA	1,6	NA	34	32	2,31	115	77	1	NA	5	0,65	134	20	5,3	15,6	NA	2,8	NA	55	127	2,44	2968	97	15	NA	4,5	0,85	140	372	6,6
25	2019	Norseman	male	16	25,9	43	109	2,34	3253	82	45	14,6	NA	NA	139	117	5,2	15,9	233	2,5	7,8	27	22	2	119	53	1	15,4	NA	NA	124	20	4,9	14,1	179	1,4	3,9	43	106	2,58	3527	93	21	15,2	NA	NA	141	234	6
26	2019	Norseman	male	16	27,81	56	143	2,33	4435	81	47	NA	NA	NA	140	138	5,1	16,3	NA	0,51	NA	29	35	2,28	463	76	1	NA	NA	NA	141	37	5,5	14,8	NA	0,76	NA	45	103	2,44	3484	106	15	NA	NA	NA	136	310	5,4
27	2019	Norseman	male	18	23,35	132	523	2,41	13560	85	46	NA	4,7	0,88	140	93	4,2	15,8	NA	1,1	NA	28	24	2,39	145	63	1	NA	3,8	0,75	137	20	4,7	16,9	NA	1,1	NA	84	309	2,68	9369	87	13	NA	4,9	1,05	137	257	3,8
28	2019	Norseman	male	18	24,7	55	210	2,43	4957	99	51	NA	4,4	0,97	141	406	5,7	19,8	NA	0,17	NA	23	22	2,22	144	69	1	NA	4,8	0,84	140	38	5,4	17,1	NA	0,44	NA	35	106	2,32	2973	105	11	NA	4,8	1,35	137	727	6
29	2019	Norseman	male	19	22,99	24	49	2,26	756	55	18	NA	4,1	0,84	141	93	5,1	14,8	NA	1,7	NA	20	25	2,16	112	47	1	NA	5,2	0,82	134	20	4,6	13,9	NA	2,4	NA	23	44	2,37	741	62	3	NA	4,1	0,88	142	268	5,5
30	2019	Norseman	male	19	25,97	90	152	2,33	3232	80	31	14,1	4,5	0,78	144	274	5,2	15,5	284	0,83	5,9	52	28	2,3	133	71	5	16,3	5,1	0,68	133	44	5,1	16,9	243	1,4	3,4	73	136	2,35	3345	101	18	13,6	4,6	0,75	141	517	5,1
31	2019	Norseman	male	20	21,55	48	162	2,35	4731	67	44	NA	3,6	0,77	143	508	4,1	14,9	NA	1,7	NA	25	36	2,35	208	61	1	NA	4,2	0,82	141	53	4,1	12,3	NA	1,5	NA	33	74	2,47	1577	73	6	NA	4,2	0,86	142	857	3,5
32	2019	Norseman	male	NA	25,96	39	110	2,43	2394	92	68	14,5	4,5	0,86	136	166	4,5	17,9	279	1	11,2	17	28	2,43	185	88	1	15,2	4,3	0,86	141	20	5,3	16,9	220	1,4	3,3	38	121	2,78	3612	128	20	15,5	4,2	1,01	138	495	4,4
33	2018	Norseman	female	9	23,24	36	63	2,27	1238	72	91	13,2	3,8	0,86	138	272	5,4	23,4	200	1,8	10	27	27	2,4	108	63	1	14,1	4,6	0,83	140	42	4,6	16,6	197	1,6	4,2	38	76	2,34	1800	76	32	13,6	3,7	0,84	138	543	5,5
34	2018	Norseman	female	14	21,75	68	248	2,36	4946	97	20	13,3	4,2	0,84	140	167	3,9	17,3	235	2,5	5,8	29	20	2,35	140	86	1	13,8	4,4	0,78	140	27	4,4	16,6	236	2,6	3,2	50	134	2,54	3645	107	3	13,5	4,6	0,95	142	358	3,9
35	2018	Norseman	female	15	18,25	119	203	2,23	3900	58	74	12,1	4,4	0,88	143	650	2,9	14,9	261	1,2	5,9	38	27	2,24	200	54	1	12,1	4	0,86	143	76	3,2	14,4	230	1,7	5,6	122	237	2,29	5505	54	27	11,9	4	0,92	144	2284	3,3
36	2018	Norseman	female	15,5	19,16	41	82	2,28	1648	97	32	13,9	3,8	0,9	141	512	4,8	17,5	250	2,7	7,6	25	27	2,33	202	66	1	14,6	4,1	0,92	142	59	4,6	17,5	268	1,8	4,8	36	64	2,47	1334	100	4	14,6	4	0,96	139	1221	5,1
37	2018	Norseman	female	17	23,36	30	62	2,43	760	73	28	13,3	3,9	0,87	141	301	4,1	14,9	236	3,4	12,7	29	28	2,43	102	70	1	14	3,9	0,77	143	80	4,1	14,3	216	3,8	7,8	34	65	2,53	1052	84	2	13,9	4	0,87	142	574	4,3
38	2018	Norseman	female	18	18,3	67	111	2,48	2501	93	15	13,1	3,7	0,92	143	617	3	11,7	250	2,9	4,9	46	26	2,45	275	79	1	13,6	4,7	0,81	141	55	3,4	14,4	243	4,2	3,5	55	72	2,53	1597	91	1	12,2	4,2	0,93	142	1530	3,3
39	2018	Norseman	female	18	20,76	43	78	2,28	1130	83	25	12,9	4,1	0,71	141	200	4,4	19,8	216	2,7	6,3	32	28	2,51	101	76	1	14,3	4,7	0,73	142	57	3,9	16,5	203	1,7	4,2	42	75	2,42	1208	86	10	13,3	4,5	0,97	140	321	4,2
40	2018	Norseman	female	NA	21,83	47	81	2,35	1179	67	25	13	3,8	0,69	140	270	7,4	17,5	296	2	5,5	37	30	2,46	131	59	1	14,2	4,4	0,72	138	22	6,3	14	318	2,3	3,8	48	90	2,47	1749	65	9	13,7	3,9	0,88	140	619	6
41	2018	Norseman	male	6	22,86	52	135	2,44	4486	85	48	14,3	4,5	0,95	139	124	4,9	19,2	282	2,4	8,2	28	19	2,39	324	74	1	14,9	4,8	0,85	142	20	6,1	19,9	261	1,5	2,3	38	76	2,53	2794	112	17	14,5	4,5	1,16	135	292	4,3
42	2018	Norseman	male	8	25,35	33	54	2,44	1091	99	47	14,3	4,4	1	144	179	5	16,3	190	0,93	6,3	23	13	2,53	80	83	1	15,7	4,6	0,87	143	28	5,4	17,5	176	0,89	4	31	56	2,49	1486	97	24	14,1	4,7	1,03	143	427	5,2
43	2018	Norseman	male	9	25,72	72	242	2,29	5587	88	36	14,2	3	0,86	141	220	5,5	18,5	283	0,52	5,8	25	17	2,41	94	80	1	14,8	4,5	0,78	142	22	5,7	19,4	295	0,83	5	70	300	2,37	9670	98	13	14,2	3,9	0,72	141	551	5,6
44	2018	Norseman	male	9	27,11	39	63	2,38	1337	101	43	13,3	3,6	0,89	141	163	5,2	18,9	181	1,3	7,9	33	25	2,49	133	86	1	15,4	5,1	0,81	139	20	4,9	17,8	199	1,1	2,7	37	53	2,47	1198	121	5	14,3	4,4	0,9	140	288	5,5
45	2018	Norseman	male	10	24,99	54	227	2,27	4798	77	42	14,1	4,2	0,96	140	118	4	15,9	208	0,44	5,9	26	41	2,41	327	69	1	15,2	4,6	0,81	138	20	4,8	13,6	206	1,1	3,8	32	97	2,37	2123	114	6	15,2	4,9	0,92	140	181	4,3
46	2018	Norseman	male	10	26,74	116	300	2,46	8434	108	27	15,2	4,6	0,87	141	135	5,2	19,2	210	1,9	6,1	53	41	2,56	524	83	1	15,4	5,6	0,9	141	21	5,4	19,5	193	1,1	6	98	295	2,48	11060	104	7	15	5	0,92	141	275	5,2
47	2018	Norseman	male	11	23,48	60	111	2,33	1838	81	50	14,5	4,3	0,88	141	463	5,5	20,2	238	2,2	5,9	43	35	2,43	174	67	1	15,4	4,7	0,77	139	49	4,9	16,8	254	1,7	4,2	57	86	2,43	1519	86	10	15,1	3,6	0,85	140	1291	5,3
48	2018	Norseman	male	11,5	27,62	75	188	2,38	4673	75	47	12,9	4	0,85	139	310	5,4	16,4	186	1,7	6	41	31	2,56	195	77	1	14,9	4,4	0,8	142	29	5,4	17,1	201	2,7	2,6	67	167	2,55	5915	90	6	13,5	4,4	0,91	142	686	6,2
49	2018	Norseman	male	13	23,69	63	138	2,43	3389	83	53	16	4,2	0,96	140	1593	4,5	20,8	240	1,5	12,8	32	24	2,43	119	78	1	17,6	4,5	0,9	141	75	5,4	17,6	224	1,3	6,1	61	136	2,62	4249	117	17	16,8	4,8	1,01	142	2837	5
50	2018	Norseman	male	15	23,58	130	468	2,41	12159	90	42	14	4	0,93	142	149	4,4	17,5	254	3,1	10,3	49	33	2,46	265	65	1	14,3	4	0,8	142	64	5,3	17,8	197	5,1	4,5	92	297	2,41	9234	96	6	13,9	3,6	0,87	142	679	5,5
51	2018	Norseman	male	16	24,98	57	192	2,32	5380	96	43	14,7	4,2	0,9	142	90	5,2	17,1	216	1,1	7,6	22	18	2,44	172	82	1	16,2	4,3	0,85	144	20	6,6	16,4	214	2,8	4	40	136	2,44	4416	105	5	14,9	4,9	1,11	143	187	6,5
52	2018	Norseman	male	16	25,51	46	107	2,36	2869	71	36	15	3,9	0,85	142	55	5,2	19,8	255	1,5	11	30	25	2,4	203	62	1	15,5	4,7	0,89	144	20	5,5	20,4	263	1,9	6	34	58	2,45	1505	82	7	15	4,2	0,85	141	104	5,4
53	2018	Norseman	male	17	21,2	43	163	2,49	3809	88	71	13,6	4,6	0,96	139	153	4,7	18	186	0,74	10,4	19	26	2,4	135	75	1	14,6	4,3	0,84	141	20	4,8	15,4	162	1,2	6,2	36	118	2,55	2991	108	39	13,6	5,1	0,95	137	394	4,9
54	2018	Norseman	male	17	NA	47	153	2,37	4732	91	63	14,2	3,9	0,78	139	243	4,9	18,4	205	3	12,9	20	17	2,42	151	75	1	14,9	4,3	0,84	141	42	4,8	18,1	185	3,8	7,1	31	77	2,66	2336	110	24	14,7	4,5	0,82	138	264	5,1
55	2018	Norseman	male	19	24,82	27	124	2,45	4270	95	29	14,8	4,5	0,88	141	151	4,6	17,8	204	1	7,4	8	11	2,34	198	70	1	14,5	4,1	0,86	139	25	5,3	18,3	171	1,4	4,9	17	64	2,63	2367	131	4	14,8	4,3	0,8	145	946	4,7
56	2018	Norseman	male	20	22,07	40	98	2,36	1787	83	5	13,2	3,9	0,78	140	207	4,7	19,3	220	2,6	5,4	24	23	2,45	152	83	1	14,1	4,3	0,8	143	26	4,3	17	203	2,2	2,9	13	71	2,43	1410	97	1	13,2	3,9	0,86	142	335	5
57	2018	Norseman	male	20	24,08	62	124	2,42	1567	72	38	15,8	4,5	0,9	139	161	4,2	15,1	386	0,82	8,5	49	33	2,37	158	65	1	15,8	4,6	0,76	140	44	4,9	14,7	339	1,4	7,6	57	100	2,4	1907	87	11	15,6	5,1	0,77	140	588	4,8
58	2018	Norseman	male	28	22,79	40	57	2,4	1385	104	23	14,6	4,3	0,94	145	292	4,5	17,7	242	1,6	9,8	32	21	2,32	197	88	1	14,4	4,4	0,79	142	59	4,4	15,1	241	1,9	4,9	36	40	2,54	978	107	2	14,3	4,9	1,14	142	1091	4,9
59	2018	Norseman	male	NA	23,22	89	241	2,42	3905	67	28	13,2	4,2	0,84	140	271	4,3	17,1	311	0,95	8,7	38	35	2,46	244	59	1	15	4,7	0,81	140	20	4,1	16	294	1,1	3,8	47	86	2,35	1646	72	1	13,9	3,9	0,94	140	403	4,9
60	2018	Norseman	male	NA	NA	NA	NA	NA	NA	NA	NA	13,2	NA	NA	NA	NA	NA	NA	208	NA	7,2	NA	NA	NA	NA	NA	NA	14,1	NA	NA	NA	NA	NA	NA	197	NA	4,2	NA	NA	NA	NA	NA	NA	13,4	NA	NA	NA	NA	NA
61	2018	Olympic	female	NA	20,97	45	36	2,44	197	71	1	14	4,1	0,77	140	23	3,5	15,4	157	2	3,4	40	28	2,39	121	71	1	14,2	4,3	0,79	140	20	3,9	15,7	170	4	3,2	50	37	2,36	152	78	1	14,4	4,6	0,59	139	38	3,6
62	2018	Olympic	female	NA	21,09	22	23	2,37	183	60	3	12,3	3,9	0,79	145	150	4,2	17,8	231	1,8	7,9	23	17	2,41	66	62	1	12,8	4,1	0,79	140	22	5,4	18,2	262	3,2	6	22	22	2,45	140	75	1	12,7	4,5	0,68	140	101	4,6
63	2018	Olympic	female	NA	21,61	31	28	2,36	337	66	1	12,7	4,2	0,82	140	103	4,3	14,9	151	0,8	3,3	32	20	2,44	63	67	1	13,6	4,1	0,8	139	35	4,9	15,7	156	1,6	2,2	33	23	2,45	188	75	1	13,1	4,3	0,67	139	81	4,6
64	2018	Olympic	male	NA	19,47	15	22	2,38	328	83	4	14,2	4,7	0,77	140	97	5,9	16,1	140	0,59	3,9	14	12	2,5	114	91	1	15,2	4,6	0,48	144	23	6,6	19,6	138	2,1	2,2	15	15	2,48	231	98	1	14,3	4,7	0,74	142	49	5,9
65	2018	Olympic	male	NA	20,88	21	18	2,35	121	79	2	14,7	4,2	0,9	141	63	5,4	15	265	0,99	6,5	20	11	2,45	47	83	1	16	4,1	0,91	143	22	5,1	15,2	261	2,2	5,5	20	18	2,5	131	98	1	15,5	4,7	0,79	144	49	5,2
66	2018	Olympic	male	NA	21,02	67	61	2,4	833	77	1	14,1	4,3	0,86	141	55	4,9	15,7	150	1,3	6,2	59	40	2,4	316	74	1	14,4	4,4	0,76	145	25	4,9	15,3	160	3	3	59	46	2,43	563	83	1	13,9	5	0,75	144	88	4,8
67	2018	Olympic	male	NA	21,04	26	31	2,49	579	81	1	14	5	0,82	140	107	5,3	18,2	242	1,3	3,9	27	20	2,62	151	80	1	14,8	5,1	0,82	142	82	5,3	19,7	282	2,1	3,7	32	24	2,68	303	110	1	14,7	5,5	0,77	142	220	5,2
68	2018	Olympic	male	NA	21,1	30	29	2,25	558	84	2	14,5	5,2	0,81	140	144	4,5	15,9	218	0,99	5,9	33	29	2,45	467	83	1	15,6	4,9	0,83	144	28	4,9	16,9	231	1,8	3,2	35	35	2,56	703	144	1	15,8	6,8	0,79	144	122	4,7
69	2018	Olympic	male	NA	22,24	18	20	2,35	300	65	3	14	4,7	0,83	145	NA	5,1	17,1	216	0,64	2,9	18	13	2,43	109	70	1	14,3	4,5	0,72	142	NA	5,5	18,1	203	1,2	1,7	18	17	2,46	176	77	1	14,3	5,1	0,74	148	NA	5,1
70	2018	Olympic	male	NA	22,41	27	35	2,28	531	78	2	14,8	4,3	0,87	143	68	4,8	14,7	205	1,4	4,6	24	22	2,29	172	80	1	14,9	4,6	0,89	143	20	5,7	15,5	199	4	3,2	27	30	2,35	332	93	1	14,9	4,7	0,76	141	28	5,2
71	2018	Olympic	male	NA	22,72	43	45	2,37	873	83	3	14,5	4,3	0,84	141	43	5,3	14,5	181	2,5	6,2	33	25	2,43	227	81	1	14,5	4	0,78	145	29	5,9	15,8	182	2,3	3,1	32	29	2,44	371	92	1	13,9	4,3	0,73	146	77	5,1
72	2018	Olympic	male	NA	23,74	29	37	2,48	718	81	2	14,5	4,5	0,82	143	21	4,8	13,4	181	3	5,2	25	23	2,57	223	78	1	15,1	4,5	0,81	143	20	5,3	15,3	191	4,9	4,6	27	29	2,62	429	109	1	15	4,4	0,68	144	20	4,7
73	2018	Olympic	male	NA	24,06	24	28	NA	337	86	3	14,7	4,7	0,87	146	45	5,3	14,2	187	1,4	5,3	31	25	NA	173	79	1	15,1	4,4	0,73	141	20	6,2	16,2	181	3,7	3,8	25	25	NA	290	99	1	14,3	4,4	0,65	142	50	5,3
74	2018	Olympic	male	NA	24,49	60	74	2,43	1436	81	1	14,4	4,4	0,75	142	NA	5,2	17,8	202	1,4	6,3	52	32	2,39	256	80	1	14,7	4,2	0,75	142	NA	5,1	18	187	2,6	2,5	51	37	2,48	415	107	1	14,9	5	0,66	148	NA	5,2
75	2018	Olympic	male	NA	27,46	30	53	2,43	621	94	11	16,2	4,4	0,87	144	46	5,8	17,3	211	0,66	7,2	23	21	2,5	84	92	1	17,2	4,2	0,85	146	29	6,2	22,2	204	2,6	3,8	31	33	2,7	312	151	1	18,6	5,9	0,76	143	77	5,9
76	2016	Norseman	female	7	22,06	NA	NA	NA	1465	80	20	NA	3,9	NA	140	795	NA	NA	NA	NA	NA	NA	NA	NA	123	71	0	NA	4,4	NA	138	42	NA	NA	NA	NA	NA	NA	NA	NA	1800	81	3	NA	4,1	NA	137	2080	NA
77	2016	Norseman	female	8	19,23	NA	NA	NA	1156	78	18	NA	4,3	NA	137	220	NA	NA	NA	NA	NA	NA	NA	NA	177	68	0	NA	4,8	NA	139	25	NA	NA	NA	NA	NA	NA	NA	NA	872	78	2	NA	4,5	NA	133	516	NA
78	2016	Norseman	female	9	24,81	NA	NA	NA	1402	74	37	NA	4,1	NA	139	304	NA	NA	NA	NA	NA	NA	NA	NA	140	66	0	NA	4,6	NA	139	34	NA	NA	NA	NA	NA	NA	NA	NA	1625	96	12	NA	4,2	NA	138	660	NA
79	2016	Norseman	female	10	20,04	NA	NA	NA	691	76	18	NA	3,6	NA	139	558	NA	NA	NA	NA	NA	NA	NA	NA	79	68	0	NA	4,7	NA	140	34	NA	NA	NA	NA	NA	NA	NA	NA	722	75	2	NA	3,7	NA	138	1395	NA
80	2016	Norseman	female	10	20,8	NA	NA	NA	3184	53	27	NA	3,9	NA	140	355	NA	NA	NA	NA	NA	NA	NA	NA	112	55	0	NA	4,2	NA	141	25	NA	NA	NA	NA	NA	NA	NA	NA	4934	64	3	NA	4,3	NA	137	812	NA
81	2016	Norseman	female	12	22,58	NA	NA	NA	2287	67	16	NA	4,2	NA	142	220	NA	NA	NA	NA	NA	NA	NA	NA	285	52	0	NA	4,6	NA	138	34	NA	NA	NA	NA	NA	NA	NA	NA	2507	64	2	NA	4,3	NA	134	812	NA
82	2016	Norseman	female	12,5	20,72	NA	NA	NA	2099	76	68	NA	4,2	NA	140	600	NA	NA	NA	NA	NA	NA	NA	NA	230	71	0	NA	4,4	NA	137	51	NA	NA	NA	NA	NA	NA	NA	NA	3314	78	33	NA	4,4	NA	135	2140	NA
83	2016	Norseman	female	14	21,11	NA	NA	NA	5331	81	102	NA	4	NA	140	634	NA	NA	NA	NA	NA	NA	NA	NA	90	64	0	NA	4,7	NA	141	152	NA	NA	NA	NA	NA	NA	NA	NA	2905	77	28	NA	4,4	NA	139	1759	NA
84	2016	Norseman	female	16,5	26,57	NA	NA	NA	1919	79	85	NA	3,9	NA	139	550	NA	NA	NA	NA	NA	NA	NA	NA	111	88	0	NA	4,4	NA	140	51	NA	NA	NA	NA	NA	NA	NA	NA	3576	75	31	NA	4,2	NA	137	846	NA
85	2016	Norseman	female	17,5	21,45	NA	NA	NA	4226	70	32	NA	3,8	NA	139	313	NA	NA	NA	NA	NA	NA	NA	NA	193	70	0	NA	4	NA	141	25	NA	NA	NA	NA	NA	NA	NA	NA	3987	87	2	NA	4,7	NA	138	947	NA
86	2016	Norseman	female	20	21,14	NA	NA	NA	2095	71	39	NA	3,9	NA	141	127	NA	NA	NA	NA	NA	NA	NA	NA	110	72	0	NA	4,1	NA	141	0	NA	NA	NA	NA	NA	NA	NA	NA	1499	83	1	NA	4,3	NA	141	448	NA
87	2016	Norseman	female	22	19,47	NA	NA	NA	4863	70	18	NA	5	NA	140	364	NA	NA	NA	NA	NA	NA	NA	NA	62	54	0	NA	3,8	NA	141	51	NA	NA	NA	NA	NA	NA	NA	NA	2350	71	2	NA	5	NA	136	710	NA
88	2016	Norseman	male	6	20,52	NA	NA	NA	7493	81	82	NA	3,8	NA	140	787	NA	NA	NA	NA	NA	NA	NA	NA	88	83	0	NA	4,4	NA	142	25	NA	NA	NA	NA	NA	NA	NA	NA	4070	83	7	NA	3,9	NA	140	1023	NA
89	2016	Norseman	male	8	22,72	NA	NA	NA	2122	86	31	NA	4,3	NA	140	288	NA	NA	NA	NA	NA	NA	NA	NA	133	91	0	NA	4,8	NA	141	0	NA	NA	NA	NA	NA	NA	NA	NA	1111	94	28	NA	4,7	NA	145	558	NA
90	2016	Norseman	male	8	23,55	NA	NA	NA	1426	69	11	NA	3,9	NA	140	347	NA	NA	NA	NA	NA	NA	NA	NA	136	70	0	NA	4,6	NA	141	0	NA	NA	NA	NA	NA	NA	NA	NA	1192	77	0	NA	4,1	NA	144	770	NA
91	2016	Norseman	male	8	26,25	NA	NA	NA	2893	97	38	NA	4,3	NA	139	161	NA	NA	NA	NA	NA	NA	NA	NA	118	83	0	NA	4,7	NA	139	0	NA	NA	NA	NA	NA	NA	NA	NA	2731	106	15	NA	4,7	NA	138	296	NA
92	2016	Norseman	male	9	19,88	NA	NA	NA	1362	72	40	NA	3,7	NA	141	254	NA	NA	NA	NA	NA	NA	NA	NA	159	67	0	NA	4,5	NA	140	0	NA	NA	NA	NA	NA	NA	NA	NA	1122	81	4	NA	4,2	NA	140	778	NA
93	2016	Norseman	male	9	24,45	NA	NA	NA	1648	73	42	NA	4,3	NA	139	101	NA	NA	NA	NA	NA	NA	NA	NA	212	82	0	NA	4,5	NA	137	0	NA	NA	NA	NA	NA	NA	NA	NA	1944	106	8	NA	4,7	NA	134	304	NA
94	2016	Norseman	male	9	25,73	NA	NA	NA	7456	93	61	NA	4	NA	141	195	NA	NA	NA	NA	NA	NA	NA	NA	106	79	0	NA	4,2	NA	141	0	NA	NA	NA	NA	NA	NA	NA	NA	4155	112	16	NA	4,1	NA	140	414	NA
95	2016	Norseman	male	9,5	26,23	NA	NA	NA	6234	87	77	NA	4,4	NA	142	144	NA	NA	NA	NA	NA	NA	NA	NA	109	69	0	NA	4,9	NA	140	0	NA	NA	NA	NA	NA	NA	NA	NA	8004	76	15	NA	4,2	NA	140	397	NA
96	2016	Norseman	male	10	20,29	NA	NA	NA	9516	91	41	NA	3,9	NA	140	85	NA	NA	NA	NA	NA	NA	NA	NA	155	81	0	NA	4	NA	141	0	NA	NA	NA	NA	NA	NA	NA	NA	3173	99	8	NA	4,6	NA	139	245	NA
97	2016	Norseman	male	10	22,84	NA	NA	NA	3225	90	58	NA	4,4	NA	139	491	NA	NA	NA	NA	NA	NA	NA	NA	224	82	0	NA	4,4	NA	142	25	NA	NA	NA	NA	NA	NA	NA	NA	3283	101	21	NA	4,4	NA	139	1269	NA
98	2016	Norseman	male	10	25,08	NA	NA	NA	1949	98	35	NA	3,9	NA	142	254	NA	NA	NA	NA	NA	NA	NA	NA	147	83	0	NA	4,1	NA	140	25	NA	NA	NA	NA	NA	NA	NA	NA	2041	109	6	NA	4,1	NA	142	744	NA
99	2016	Norseman	male	11	23,26	NA	NA	NA	2304	79	60	NA	3,9	NA	140	1040	NA	NA	NA	NA	NA	NA	NA	NA	81	78	2	NA	4,7	NA	140	59	NA	NA	NA	NA	NA	NA	NA	NA	2390	100	17	NA	4,4	NA	140	2250	NA
100	2016	Norseman	male	12	25,54	NA	NA	NA	3397	74	33	NA	4,4	NA	143	118	NA	NA	NA	NA	NA	NA	NA	NA	190	77	0	NA	4,3	NA	141	0	NA	NA	NA	NA	NA	NA	NA	NA	3936	87	4	NA	3,9	NA	139	829	NA
101	2016	Norseman	male	13	26,2	NA	NA	NA	5399	88	32	NA	4,6	NA	141	558	NA	NA	NA	NA	NA	NA	NA	NA	110	75	0	NA	4,5	NA	143	34	NA	NA	NA	NA	NA	NA	NA	NA	5324	111	6	NA	5,4	NA	144	1539	NA
102	2016	Norseman	male	14	20,9	NA	NA	NA	3546	81	36	NA	4,2	NA	141	262	NA	NA	NA	NA	NA	NA	NA	NA	215	59	0	NA	4,2	NA	142	25	NA	NA	NA	NA	NA	NA	NA	NA	2454	83	3	NA	4,3	NA	139	854	NA
103	2016	Norseman	male	14	22,05	NA	NA	NA	998	86	56	NA	4,4	NA	143	304	NA	NA	NA	NA	NA	NA	NA	NA	185	66	0	NA	4,5	NA	139	25	NA	NA	NA	NA	NA	NA	NA	NA	1313	75	14	NA	4,5	NA	141	727	NA
104	2016	Norseman	male	14	24,12	NA	NA	NA	3123	91	0	NA	4,3	NA	138	144	NA	NA	NA	NA	NA	NA	NA	NA	173	98	0	NA	5	NA	140	25	NA	NA	NA	NA	NA	NA	NA	NA	2379	124	0	NA	4,7	NA	140	271	NA
105	2016	Norseman	male	15	22,46	NA	NA	NA	2747	87	13	NA	4,1	NA	139	34	NA	NA	NA	NA	NA	NA	NA	NA	165	94	0	NA	4	NA	140	0	NA	NA	NA	NA	NA	NA	NA	NA	3349	92	2	NA	4,5	NA	140	76	NA
106	2016	Norseman	male	15	24,26	NA	NA	NA	2241	86	61	NA	3,9	NA	142	93	NA	NA	NA	NA	NA	NA	NA	NA	207	77	2	NA	4,6	NA	141	0	NA	NA	NA	NA	NA	NA	NA	NA	2197	85	16	NA	3,6	NA	143	228	NA
107	2016	Norseman	male	15	25,68	NA	NA	NA	10995	92	35	NA	4	NA	141	211	NA	NA	NA	NA	NA	NA	NA	NA	344	90	0	NA	4,2	NA	139	25	NA	NA	NA	NA	NA	NA	NA	NA	10873	99	2	NA	3,9	NA	141	262	NA
108	2016	Norseman	male	17,5	NA	NA	NA	NA	1607	89	33	NA	4,3	NA	134	135	NA	NA	NA	NA	NA	NA	NA	NA	133	75	0	NA	4,4	NA	138	0	NA	NA	NA	NA	NA	NA	NA	NA	2080	105	4	NA	5,3	NA	135	457	NA
109	2016	Norseman	male	20	22,47	NA	NA	NA	4652	89	55	NA	4,8	NA	139	211	NA	NA	NA	NA	NA	NA	NA	NA	212	90	0	NA	4,6	NA	143	51	NA	NA	NA	NA	NA	NA	NA	NA	2574	100	6	NA	5	NA	141	871	NA
110	2016	Norseman	male	20	23,33	NA	NA	NA	1154	80	26	NA	3,9	NA	142	431	NA	NA	NA	NA	NA	NA	NA	NA	202	77	0	NA	4,8	NA	140	59	NA	NA	NA	NA	NA	NA	NA	NA	1170	80	1	NA	3,9	NA	142	998	NA
111	2016	Norseman	male	20	NA	NA	NA	NA	8620	120	56	NA	5,1	NA	140	237	NA	NA	NA	NA	NA	NA	NA	NA	210	88	0	NA	4,7	NA	141	0	NA	NA	NA	NA	NA	NA	NA	NA	12475	114	32	NA	5,2	NA	141	448	NA
112	2016	Norseman	male	25	24,09	NA	NA	NA	10736	71	39	NA	4,3	NA	138	135	NA	NA	NA	NA	NA	NA	NA	NA	264	80	0	NA	4	NA	139	0	NA	NA	NA	NA	NA	NA	NA	NA	7696	77	17	NA	4,2	NA	138	279	NA
113	2016	Norseman	male	35	21,96	NA	NA	NA	1411	70	27	NA	3,8	NA	136	347	NA	NA	NA	NA	NA	NA	NA	NA	133	79	0	NA	4,8	NA	136	110	NA	NA	NA	NA	NA	NA	NA	NA	1449	85	4	NA	4,5	NA	137	710	NA
[truncated: 4 more columns]
